# Supplementary material for: LncSL: A Novel Stacked Ensemble Computing Tool for Subcellular Localization of lncRNA by Amino Acid-Enhanced Features and Two-Stage Automated Selection Strategy
Source: Int J Mol Sci. 2024 Dec 23;25(24):13734. doi: 10.3390/ijms252413734 (PMC11678684; doi:10.3390/ijms252413734)
Supplement: Supplementary file 1 [file ijms-25-13734-s001.zip]

Archive with 1 entries (1 files):
- ijms-3326498-supplementary.pdf
